# Supplementary material for: Chitosan-Based Nanogels: Synthesis and Toxicity Profile for Drug Delivery to Articular Joints
Source: Nanomaterials (Basel). 2022 Apr 13;12(8):1337. doi: 10.3390/nano12081337 (PMC9027118; doi:10.3390/nano12081337)
Supplement: Supplementary file 1 [file nanomaterials-12-01337-s001.zip]

Archive with 1 entries (1 files):
- nanomaterials-1678951-supplementary.pdf
